# Supplementary material for: A Review of Australian Tick Vaccine Research
Source: Vaccines (Basel). 2021 Sep 16;9(9):1030. doi: 10.3390/vaccines9091030 (PMC8473225; doi:10.3390/vaccines9091030)
Supplement: Supplementary file 1 [file vaccines-09-01030-s001.zip]

Archive with 1 entries (1 files):
- vaccines-1321451-supplementary/vaccines-1321451-supplementary.xlsx
