# Supplementary material for: A Review of Australian Tick Vaccine Research
Source: Vaccines (Basel). 2021 Sep 16;9(9):1030. doi: 10.3390/vaccines9091030 (PMC8473225; doi:10.3390/vaccines9091030)
Supplement: Supplementary file 1 [file vaccines-09-01030-s001.zip › vaccines-1321451-supplementary/vaccines-1321451-supplementary.xlsx]

## Sheet: Sheet1
Supplementary Table S1. Categories of articles retrieved following a systematic PubMed search of tick vaccine articles in Australia
Article No.	Authors (yellow highlight: within scope but not included; green highlight: selected for this review)	Title	Journal	DOI (blank if not available)	Article type	Inclusion in this review	Comments: Author Australian=AA; Reference to Australia=RA; tick borne disease=TBD; Not vaccines=NV; Review (thus more specific articles selected)=R; O=other articles selected; OS=out of scope
1	Ahmed et al.	Ticks and tick-borne diseases in Asia with special emphasis on China.	Parasitol Res. 2002 May;88(13 Suppl 1):S51-5.	doi: 10.1007/s00436-001-0574-3.	Meeting review	not included	AA; TBDD
2	Allison et al.	Cyclic avian mass mortality in the northeastern United States is associated with a novel orthomyxovirus.	J Virol. 2015 Jan 15;89(2):1389-403.	doi: 10.1128/JVI.02019-14.	Research article	not included	AA; TBD; NV
3	Alzan et al.	Transgenic Babesia bovis lacking 6-Cys sexual-stage genes as the foundation for non-transmissible live vaccines against bovine babesiosis.	Ticks Tick Borne Dis. 2019 Apr;10(3):722-728.	doi: 10.1016/j.ttbdis.2019.01.006.	Research article	not included	AA; TBD
4	Alzan et al.	Assessment of Babesia bovis 6cys A and 6cys B as components of transmission blocking vaccines for babesiosis.	Parasit Vectors. 2021 Apr 20;14(1):210.	doi: 10.1186/s13071-021-04712-7.	Research article	not included	AA; TBD
5	Barriga	A review on vaccination against protozoa and arthropods of veterinary importance.	Vet Parasitol. 1994 Oct;55(1-2):29-55.	doi: 10.1016/0304-4017(94)90054-x.	Review	not included	RA; R
6	Ben Said et al.	Molecular characterization of Bm86 gene orthologs from Hyalomma excavatum, Hyalomma dromedarii and Hyalomma marginatum marginatum and comparison with a vaccine candidate from Hyalomma scupense.	. Vet Parasitol. 2012 Nov 23;190(1-2):230-40.	doi: 10.1016/j.vetpar.2012.05.017.	Research article	not included	RA
7	Bishop-Hurley et al.	The application of phage-displayed peptide libraries to ligand detection in eggs and larvae of Rhipicephalus (Boophilus) microplus.	Vet Parasitol. 2010 Oct 11;173(1-2):173-7.	doi: 10.1016/j.vetpar.2010.05.025.	Research article	not included	AA; OS; NV
8	Blok et al.	Comparison of a dengue-2 virus and its candidate vaccine derivative: sequence relationships with the flaviviruses and other viruses.	Virology. 1992 Apr;187(2):573-90.	doi: 10.1016/0042-6822(92)90460-7.	Research article	not included	AA; TBD
9	Bock et al.	Babesiosis of cattle.	Parasitology. 2004;129 Suppl:S247-69.	doi: 10.1017/s0031182004005190.	Review	not included	AA, TBD
10	Bock et al.	A survey of cattle producers in the Boophilus microplus endemic area of Queensland to determine attitudes to the control of and vaccination against tick fever	Aust Vet J. 1995 Mar;72(3):88-92.	doi: 10.1111/j.1751-0813.1995.tb15015.x.	Research article	not included	AA; TBD
11	Bock et al.	Assessment of a low virulence Australian isolate of Anaplasma marginale for pathogenicity, immunogenicity and transmissibility by Boophilus microplus.	Vet Parasitol. 2003 Dec 1;118(1-2):121-31.	doi: 10.1016/j.vetpar.2003.08.011.	Research article	not included	AA; TBD
12	Callow	Some aspects of the epidemiology and control of bovine babesiosis in Australia.	J S Afr Vet Assoc. 1979 Dec;50(4):353-6		Review/article	not included	AA; TBD
13	de la Fuente et al.	Strategies for new and improved vaccines against ticks and tick-borne diseases.	Parasite Immunol. 2016 Dec;38(12):754-769.	doi: 10.1111/pim.12339.	Review	not included	AA; R
14	de la Fuente et al.	A ten-year review of commercial vaccine performance for control of tick infestations on cattle.	Anim Health Res Rev. 2007 Jun;8(1):23-8.	doi: 10.1017/S1466252307001193.	Review	not included	AA; R
15	de la Fuente et al.	Vaccination against ticks (Boophilus spp.): the experience with the Bm86-based vaccine Gavac.	Genet Anal. 1999 Nov;15(3-5):143-8.	doi: 10.1016/s1050-3862(99)00018-2.	Review	not included	RA
16	de la Fuente et al.	Immunological control of ticks through vaccination with Boophilus microplus gut antigens.	Ann N Y Acad Sci. 2000;916:617-21. doi: 10.1111/j.1749-6632.2000.tb05347.x.	doi: 10.1111/j.1749-6632.2000.tb05347.x.	Research article	not included	RA; R
17	de Vos & Bock	Vaccination against bovine babesiosis.	Ann N Y Acad Sci. 2000;916:540-5.	doi: 10.1111/j.1749-6632.2000.tb05333.x.	Review	not included	AA; TBD
18	Downs	The known and the unknown in yellow fever ecology and epidemiology.	Ecol Dis. 1982;1(2-3):103-10.		Review	not included	RA; TBD
19	Dunn et al.	A simple model for the establishment of tick-borne pathogens of Ixodes scapularis: a global sensitivity analysis of R0.	J Theor Biol. 2013 Oct 21;335:213-21.	doi: 10.1016/j.jtbi.2013.06.035.	Research article	not included	RA; TBD
20	Ehrenhofer & Opdebeeck	The effects of continuous and intermittent delivery of antigens of Boophilus microplus on the development of murine antibodies.	Vet Parasitol. 1995 Oct;59(3-4):263-73.	doi: 10.1016/0304-4017(94)00747-z.	Research article	not included	AA; O
21	Elvin & Kemp	Generic approaches to obtaining efficacious antigens from vector arthropods.	Int J Parasitol. 1994 Feb;24(1):67-79.	doi: 10.1016/0020-7519(94)90060-4.	Research article	not included	AA; OS
22	Emery	Vaccination against worm parasites of animals.	Vet Parasitol. 1996 Aug;64(1-2):31-45.	doi: 10.1016/0304-4017(96)00968-5.	Review	not included	AA
23	Emery et al.	Production of vaccines against gastrointestinal nematodes of livestock.	Immunol Cell Biol. 1993 Oct;71 ( Pt 5):463-72.	doi: 10.1038/icb.1993.52.	Research article	not included	AA
24	Floyd et al.	Modelling the field efficacy of a genetically engineered vaccine against the cattle tick, Boophilus microplus.	Int J Parasitol. 1995 Mar;25(3):285-91.	doi: 10.1016/0020-7519(94)00084-2.	Research article	not included	AA; OS
25	Freeman et al.	Bm86 midgut protein sequence variation in South Texas cattle fever ticks.	Parasit Vectors. 2010 Nov 3;3:101.	doi: 10.1186/1756-3305-3-101.	Research article	included
26	Freeman et al.	A Babesia bovis gene syntenic to Theileria parva p67 is expressed in blood and tick stage parasites.	Vet Parasitol. 2010 Oct 29;173(3-4):211-8.	doi: 10.1016/j.vetpar.2010.06.024.	Research article	not included	RA; TBD
27	Frisch	Towards a permanent solution for controlling cattle ticks.	Int J Parasitol. 1999 Jan;29(1):57-71; discussion 73-5.	doi: 10.1016/s0020-7519(98)00177-5.	Review	not included	AA; R; NV
28	Gale et al.	Anaplasma marginale: effect of the treatment of cattle with an interferon gamma-neutralizing monoclonal antibody or the nitric oxide synthetase inhibitor aminoguanidine on the course of infection.	Parasite Immunol. 1997 Sep;19(9):411-7.	doi: 10.1046/j.1365-3024.1997.d01-237.x.	Research article	not included	AA; TBD; NV
29	Garcia-Garcia et al.	Sequence variations in the Boophilus microplus Bm86 locus and implications for immunoprotection in cattle vaccinated with this antigen.	Exp Appl Acarol. 1999 Nov;23(11):883-95.	doi: 10.1023/a:1006270615158.	Research article	included
30	Ghedin et al.	Kolente virus, a rhabdovirus species isolated from ticks and bats in the Republic of Guinea.	J Gen Virol. 2013 Dec;94(Pt 12):2609-2615.	doi: 10.1099/vir.0.055939-0.	Research article	not included	TBD
31	Gupta et al.	Kyasanur Forest disease: State-of-the-art review.	QJM. 2020 Nov 16:hcaa310.	doi: 10.1093/qjmed/hcaa310.	Research article	not included	AA; TBD
32	Hall-Mendelin et al.	Tick paralysis in Australia caused by Ixodes holocyclus Neumann.	Ann Trop Med Parasitol. 2011 Mar;105(2):95-106. doi:	doi: 10.1179/136485911X12899838413628.	Review	not included	AA; R
33	Holdsworth et al.	World Association for the Advancement of Veterinary Parasitology (W.A.A.V.P.) guidelines for evaluating the efficacy of acaricides against ticks (Ixodidae) on ruminants.			Review	not included	AA; OS
34	Hope et al.	Experimental vaccination of sheep and cattle against tick infestation using recombinant 5'-nucleotidase.	Parasite Immunol. 2010 Feb;32(2):135-42.	doi: 10.1111/j.1365-3024.2009.01168.x.	Research article	included
35	Hue et al.	Experimental efficacy of a vaccine against Rhipicephalus australis.	Exp Appl Acarol. 2017 Oct;73(2):245-256.	doi: 10.1007/s10493-017-0184-0.	Research article	not included	AA; RA
36	Irwin et al.	Searching for Lyme borreliosis in Australia: results of a canine sentinel study.	Parasit Vectors. 2017 Mar 13;10(1):114.	doi: 10.1186/s13071-017-2058-z.	Research article	not included	AA; TBD
37	Jackson & Opdebeeck	The effect of antigen concentration and vaccine regimen on the immunity induced by membrane antigens from the midgut of Boophilus microplus.	Immunology. 1989 Oct;68(2):272-6.		Research article	included
38	Jackson & Opdebeeck	The effect of various adjuvants on the humoral immune response of sheep and cattle to soluble and membrane midgut antigens of Boophilus microplus.	Vet Parasitol. 1995 May;58(1-2):129-41.	doi: 10.1016/0304-4017(94)00703-f.	Research article	not included	AA; OS
39	Jackson & Opdebeeck	Humoral immune responses of Hereford cattle vaccinated with midgut antigens of the cattle tick, Boophilus microplus.	Parasite Immunol. 1990 Mar;12(2):141-51.	doi: 10.1111/j.1365-3024.1990.tb00943.x.	Research article	included
40	Jackson & Opdebeeck	Quil A and ISCOMs as adjuvants for midgut membrane antigens of Boophilus microplus.	Appl Parasitol. 1994 Jun;35(2):87-98.		Research article	not included	AA; OS
41	Jarmey et al.	Carboxydipeptidase from Boophilus microplus: a "concealed" antigen with similarity to angiotensin-converting enzyme.	Insect Biochem Mol Biol. 1995 Oct;25(9):969-74.	doi: 10.1016/0965-1748(95)00038-w.	Research article	included
42	Jonsson et al.	Productivity and health effects of anaplasmosis and babesiosis on Bos indicus cattle and their crosses, and the effects of differing intensity of tick control in Australia	Vet Parasitol. 2008 Aug 1;155(1-2):1-9.	doi: 10.1016/j.vetpar.2008.03.022.	Review	not included	AA; TBD
43	Jonsson et al.	Evaluation of tickGARD(PLUS), a novel vaccine against Boophilus microplus, in lactating Holstein-Friesian cows.	Vet Parasitol. 2000 Mar 1;88(3-4):275-85.	doi: 10.1016/s0304-4017(99)00213-7.	Research article	not included	AA; O
44	Jonsson et al.	Resistance of Holstein-Friesian cows to infestation by the cattle tick (Boophilus microplus).	Vet Parasitol. 2000 May 17;89(4):297-305.	doi: 10.1016/s0304-4017(00)00213-2.	Research article	not included	AA; NV
45	Kamau et al.	Extensive polymorphism of Ra86 genes in field populations of Rhipicephalus appendiculatus from Kenya.	Ticks Tick Borne Dis. 2016 Jul;7(5):772-781.	doi: 10.1016/j.ttbdis.2016.03.011.	Research article	not included	RA
46	Karbanowicz et al.	Comparison of Protein Gut Samples from Rhipicephalus spp. Using a Crude and an Innovative Preparation Method for Proteome Analysis.	Vet Sci. 2018 Mar 14;5(1):30.	doi: 10.3390/vetsci5010030.	Research article	not included	AA; NV
47	Kay & Kemp	Vaccines against arthropods	Am J Trop Med Hyg. 1994;50(6 Suppl):87-96.	doi: 10.4269/ajtmh.1994.50.87.	Review	not included	AA; R
48	Kemp et al.	Vaccination against Boophilus microplus: localization of antigens on tick gut cells and their interaction with the host immune system.	Exp Appl Acarol. 1989 Jun;7(1):43-58.	doi: 10.1007/BF01200452.	Research article	included
49	Kimaro & Opdebeeck	Tick infestations on cattle vaccinated with extracts from the eggs and the gut of Boophilus microplus.	Vet Parasitol. 1994 Mar;52(1-2):61-70.	doi: 10.1016/0304-4017(94)90036-1.	Research article	not included	AA
50	Knowles & Opdebeeck	Uniformity of protective antigens among isolates of the cattle tick, Boophilus microplus.	Med Vet Entomol. 1996 Oct;10(4):301-4.	doi: 10.1111/j.1365-2915.1996.tb00749.x.	Research article	not included	AA; O
51	Kongsuwan et al.	Exploring the midgut proteome of partially fed female cattle tick (Rhipicephalus (Boophilus) microplus).	J Insect Physiol. 2010 Feb;56(2):212-26.	doi: 10.1016/j.jinsphys.2009.10.003.	Research article	not included	AA; NV
52	Kumar et al.	Laboratory Scale Production of Recombinant Haa86 Tick Protein in Pichia pastoris and in Escherichia coli System.	Methods Mol Biol. 2016;1404:459-482.	doi: 10.1007/978-1-4939-3389-1_30.	Research article	not included	RA
53	Lee & Opdebeeck	Arthropod Vaccines	Infect Dis Clin North Am. 1999 Mar;13(1):209-26.	doi: 10.1016/s0891-5520(05)70051-9.	Review	not included	AA; R
54	Lee & Opdebeeck	Isolation of protective antigens from the gut of Boophilus microplus using monoclonal antibodies.	Immunology. 1991 Jan;72(1):121-6.		Research article	not included	AA; O
55	Lee et al.	Immune responses of cattle to biochemically modified antigens from the midgut of the cattle tick, Boophilus microplus.	Parasite Immunol. 1991 Nov;13(6):661-72.	doi: 10.1111/j.1365-3024.1991.tb00561.x.	Research article	not included	AA; O
56	Lee et al.	Anti-idiotypic antibodies as surrogate antigens for vaccinating against the cattle tick, Boophilus microplus.	Vet Parasitol. 1995 Feb;56(4):311-24.	doi: 10.1016/0304-4017(94)00683-4.	Research article	not included	AA; O
57	Lew-Tabor & Rodriguez Valle	A review of reverse vaccinology approaches for the development of vaccines against ticks and tick borne diseases.	Ticks Tick Borne Dis. 2016 Jun;7(4):573-85.	doi: 10.1016/j.ttbdis.2015.12.012.	Review	included
58	Lew-Tabor & Rodriguez Valle	Erratum to "A review of reverse vaccinology approaches for the development of vaccines against ticks and tick borne diseases" [Ticks Tick-borne Dis. 7 (4) (2016) 573-585].	Ticks Tick Borne Dis. 2016 Oct;7(6):1236-1237. doi:	doi: 10.1016/j.ttbdis.2016.07.008.	Review	not included
59	Lew-Tabor et al.	Rhipicephalus (Boophilus) microplus tick in vitro feeding methods for functional (dsRNA) and vaccine candidate (antibody) screening.	Ticks Tick Borne Dis. 2014 Sep;5(5):500-10.	doi: 10.1016/j.ttbdis.2014.03.005.	Research article	included
60	Masina & Broady	Tick paralysis: development of a vaccine.	Int J Parasitol. 1999 Apr;29(4):535-41.	doi: 10.1016/s0020-7519(99)00006-5.	Review	included
61	McKenna et al.	Vaccination of cattle against the Boophilus microplus using a mucin-like membrane glycoprotein.	Parasite Immunol. 1998 Jul;20(7):325-36.	doi: 10.1046/j.1365-3024.1998.00149.x.	Research article	included
62	Mody et al.	Characterization of the Biodistribution of a Silica Vesicle Nanovaccine Carrying a Rhipicephalus (Boophilus) microplus Protective Antigen With in vivo Live Animal Imaging.	Front Bioeng Biotechnol. 2021 Jan 18;8:606652.	doi: 10.3389/fbioe.2020.606652.eCollection 2020.	Research article	not included	AA; OS
63	Ndawula & Tabor	Cocktail Anti-Tick Vaccines: The Unforeseen Constraints and Approaches toward Enhanced Efficacies.	Vaccines (Basel). 2020 Aug 19;8(3):457.	doi: 10.3390/vaccines8030457.	Review	not included	AA; R
64	Nolan	Acaricide resistance in single and multi-host ticks and strategies for control.	Parassitologia. 1990 Apr;32(1):145-53.		Review	not included	AA; R; NV
65	Nyagwange et al.	Characterization of the Theileria parva sporozoite proteome.	Int J Parasitol. 2018 Mar;48(3-4):265-273.	doi: 10.1016/j.ijpara.2017.09.007.	Research article	not included	TBD; NV; RA
66	Opdebeeck	Vaccines against blood-sucking arthropods.	Vet Parasitol. 1994 Aug;54(1-3):205-22.	doi: 10.1016/0304-4017(94)90091-4.	Review	not included	R
67	Opdebeeck & Daly	Immune responses of infected and vaccinated Hereford cattle to antigens of the cattle tick, Boophilus microplus.	Vet Immunol Immunopathol. 1990 May;25(1):99-108.	doi: 10.1016/0165-2427(90)90113-7.	Research article	not included	AA
68	Opdebeeck et al.	Hereford cattle protected against Boophilus microplus with antigens purified by immunoaffinity chromatography from larval and adult ticks.	Immunology. 1989 Jul;67(3):388-93.		Research article	not included	AA
69	Opdebeeck et al.	Hereford cattle immunized and protected against Boophilus microplus with soluble and membrane-associated antigens from the midgut of ticks.	Parasite Immunol. 1988 Jul;10(4):405-10. doi:	doi: 10.1111/j.1365-3024.1988.tb00230.x.	Research article	included
70	Opdebeeck et al.	Vaccines to protect Hereford cattle against the cattle tick, Boophilus microplus.	Immunology. 1988 Mar;63(3):363-7.		Research article	not included	AA; O
71	Petermann et al.	Evaluation of three adjuvants with respect to both adverse effects and the efficacy of antibody production to the Bm86 protein.	Exp Appl Acarol. 2017 Jul;72(3):303-315.	doi: 10.1007/s10493-017-0156-4.	Research article	not included	AA
72	Piper et al.	Immunological profiles of Bos taurus and Bos indicus cattle infested with the cattle tick, Rhipicephalus (Boophilus) microplus.	Clin Vaccine Immunol. 2009 Jul;16(7):1074-86.	doi: 10.1128/CVI.00157-09.	Research article	not included	AA
73	Rand et al.	Cloning and expression of a protective antigen from the cattle tick Boophilus microplus.	Proc Natl Acad Sci U S A. 1989 Dec;86(24):9657-61.	doi: 10.1073/pnas.86.24.9657.	Research article	included
74	Richardson et al.	Native and baculovirus-expressed forms of the immuno-protective protein BM86 from Boophilus microplus are anchored to the cell membrane by a glycosyl-phosphatidyl inositol linkage.	Insect Mol Biol. 1993;1(3):139-4	7. doi: 10.1111/j.1365-2583.1993.tb00115.x.	Research article	not included	AA; O
75	Riding et al.	A protective "concealed" antigen from Boophilus microplus. Purification, localization, and possible function.	J Immunol. 1994 Dec 1;153(11):5158-66.		Research article	included
76	Rogers & Shiels	Epidemiology and control of anaplasmosis in Australia.	J S Afr Vet Assoc. 1979 Dec;50(4):363-6.		Review	not included	AA; TBD
77	Schetters et al.	Cattle tick vaccine researchers join forces in CATVAC.	Parasit Vectors. 2016 Feb 24;9:105.	doi: 10.1186/s13071-016-1386-8.	Meeting review	included
78	Sitte et al.	A single amino acid deletion in the antigen binding site of BoLA-DRB3 is predicted to affect peptide binding.	Vet Immunol Immunopathol. 2002 Mar;85(3-4):129-35.	doi: 10.1016/s0165-2427(01)00430-5.	Research article	not included	AA; OS
79	Solomon & Mallewa	Dengue and other emerging flaviviruses.	J Infect. 2001 Feb;42(2):104-15.	doi: 10.1053/jinf.2001.0802.	Research article	not included	TBD
80	Sserugga et al.	Serological evidence of exposure to tick fever organisms in young cattle on Queensland diary farms.	Aust Vet J. 2003 Mar;81(3):147-52.	doi: 10.1111/j.1751-0813.2003.tb11077.x.	Research article	not included	AA; NV
81	Stone et al.	Tick/host interactions for Ixodes holocyclus: role, effects, biosynthesis and nature of its toxic and allergenic oral secretions.	Exp Appl Acarol. 1989 Jun;7(1):59-69. doi: 10.1007/BF01200453.	doi: 10.1007/BF01200453.	Research article	included
82	Suarez et al.	Unravelling the cellular and molecular pathogenesis of bovine babesiosis: is the sky the limit ?	Int J Parasitol. 2019 Feb;49(2):183-197.	doi: 10.1016/j.ijpara.2018.11.002.	Review	not included	AA; TBD
83	Tan et al.	Sexual differences in the sialomes of the zebra tick, Rhipicephalus pulchellus.	J Proteomics. 2015 Mar 18;117:120-44.	doi: 10.1016/j.jprot.2014.12.014.	Research article	not included	RA
84	Tellam et al.	Reduced oviposition of Boophilus microplus feeding on sheep vaccinated with vitellin.	Vet Parasitol. 2002 Jan 3;103(1-2):141-56.	doi: 10.1016/s0304-4017(01)00573-8.	Research article	included
85	Timms et al.	Molecular vaccines against parasites.	Parasitol Today. 1986 Jul;2(7):S11-3.	doi: 10.1016/0169-4758(86)90203-6.	Review	not included	AA; TBD
86	Timms et al.	Study of virulence and vector transmission of Babesia bovis by use of cloned parasite lines.	Infect Immun. 1990 Jul;58(7):2171-6.	doi: 10.1128/iai.58.7.2171-2176.1990.	Research article	not included	AA; TBD
87	Tozer et al.	Potential animal and environmental sources of Q fever infection for humans in Queensland.	Zoonoses Public Health. 2014 Mar;61(2):105-12.	doi: 10.1111/zph.12051.	Research article	not included	AA; NV
88	Tracey-Patte et al.	Boophilus microplus: passage of bovine immunoglobulins and albumin across the gut of cattle ticks feeding on normal or vaccinated cattle.	Res Vet Sci. 1987 Nov;43(3):287-90.		Research article	not included	AA; O
89	Turnbull et al.	Expression and secretion in Aspergillus nidulans and Aspergillus niger of a cell surface glycoprotein from the cattle tick, Boophilus microplus, by using the fungal amdS promoter system.	Appl Environ Microbiol. 1990 Sep;56(9):2847-52.	doi: 10.1128/aem.56.9.2847-2852.1990.	Research article	not included	AA; OS
90	Valle & Guerrero	Anti-tick vaccines in the omics era.	Front Biosci (Elite Ed). 2018 Jan 1;10:122-136.	doi: 10.2741/e812.	Review	not included	AA; R
91	Verster	Teaching veterinary parasitology.	Vet Parasitol. 1994 Aug;54(1-3):269-81.	doi: 10.1016/0304-4017(94)90095-7.	Review	not included	RA
92	Weilgama et al.	Comparison between Sri Lankan and Australian strains of Babesia bovis in the vaccination of imported cattle in Sri Lanka.	Trop Anim Health Prod. 1989 May;21(2):141-5.	doi: 10.1007/BF02236195.	Research article	not included	AA; TBD
93	Willadsen	Anti-tick vaccines	Parasitology. 2004;129 Suppl:S367-87.	doi: 10.1017/s0031182003004657.	Review	not included	R
94	Willadsen	Vaccination against ectoparasites.	Parasitology. 2006;133 Suppl:S9-S25.	doi: 10.1017/S0031182006001788.	Review	not included	R
95	Willadsen	Tick control: thoughts on a research agenda.	Vet Parasitol. 2006 May 31;138(1-2):161-8.	doi: 10.1016/j.vetpar.2006.01.050.	Review	not included	R
96	Willadsen	Perspectives for subunit vaccines for the control of ticks.	Parassitologia. 1990 Apr;32(1):195-200.		Review	not included	AA; R
97	Willadsen	The molecular revolution in the development of vaccines against ectoparasites.	Vet Parasitol. 2001 Nov 22;101(3-4):353-68.	doi: 10.1016/s0304-4017(01)00560-x.	Review	not included	AA; R
98	Willadsen	Vaccines, genetics and chemicals in tick control: the Australian experience.	Trop Anim Health Prod. 1997 Nov;29(4 Suppl):91S-94S.	doi: 10.1007/BF02632941.	Review	not included	AA; R
99	Willadsen & Jongejan	Immunology of the tick-host interaction and the control of ticks and tick-borne diseases.	Parasitol Today. 1999 Jul;15(7):258-62.	doi: 10.1016/s0169-4758(99)01472-6.	Review	not included	R
100	Willadsen & Kemp	Novel vaccination for control of the Babesia vector, Boophilus microplus.	Trans R Soc Trop Med Hyg. 1989;83 Suppl:107.	doi: 10.1016/0035-9203(89)90617-2.	Research article	not included	AA; O
101	Willadsen & Kemp	Vaccination with 'concealed' antigens for tick control.	Parasitol Today. 1988 Jul;4(7):196-8.	doi: 10.1016/0169-4758(88)90084-1.	Research article	included
102	Willadsen & McKenna	Vaccination with 'concealed' antigens: myth or reality?	Parasite Immunol. 1991 Nov;13(6):605-16.	doi: 10.1111/j.1365-3024.1991.tb00556.x.	Research article	not included	AA; O
103	Willadsen et al.	Successful vaccination against Boophilus microplus and Babesia bovis using recombinant antigens	Mem Inst Oswaldo Cruz. 1992;87 Suppl 3:289-94. doi:	doi: 10.1590/s0074-02761992000700049.	Research article	not included	AA; R
104	Willadsen et al.	Commercialisation of a recombinant vaccine against Boophilus microplus.	Parasitology. 1995;110 Suppl:S43-50.	doi: 10.1017/s0031182000001487.	Review/article	included
105	Willadsen et al.	Immunologic control of a parasitic arthropod. Identification of a protective antigen from Boophilus microplus.	J Immunol. 1989 Aug 15;143(4):1346-51.		Research article	not included	AA; O
106	Willadsen et al.	Comparative vaccination of cattle against Boophilus microplus with recombinant antigen Bm86 alone or in combination with recombinant Bm91.			Research article	included
107	Willetts	Microorganisms in the development of subunit vaccines against parasites.	Crit Rev Microbiol. 1994;20(2):79-85.	doi: 10.3109/10408419409113547.	Review	not included	AA
108	Wong & Opdebeeck	Immunity in vaccinated cattle exposed to experimental and natural infestations with Boophilus microplus.	Int J Parasitol. 1993 Aug;23(5):689-92.	doi: 10.1016/0020-7519(93)90180-7.	Research article	not included	AA; O
109	Wong & Opdebeeck	Larval membrane antigens protect Hereford cattle against infestation with Boophilus microplus.			Research article	not included	AA; O
110	Wong & Opdebeeck	Protective efficacy of antigens solubilized from gut membranes of the cattle tick, Boophilus microplus.	Immunology. 1989 Jan;66(1):149-55.		Research article	not included	AA; O
111	Wong et al.	The expression of bovine lymphocyte antigen and response of Hereford cattle to vaccination against Boophilus microplus.	Int J Parasitol. 1990 Aug;20(5):677-9.	doi: 10.1016/0020-7519(90)90127-9.	Research article	not included	AA; OS
112	Zeller & Bouloy	Infections by viruses of the families Bunyaviridae and Filoviridae.	Rev Sci Tech. 2000 Apr;19(1):79-91.	doi: 10.20506/rst.19.1.1208.	Review	not included	TBD
